# Supplementary material for: Precise Identification of Chromosome Constitution and Rearrangements in Wheat–Thinopyrum intermedium Derivatives by ND-FISH and Oligo-FISH Painting
Source: Plants (Basel). 2022 Aug 13;11(16):2109. doi: 10.3390/plants11162109 (PMC9415406; doi:10.3390/plants11162109)
Supplement: Supplementary file 1 [file plants-11-02109-s001.zip]

Archive with 1 entries (1 files):
- plants-1861651-supplementary.pdf
